# Supplementary material for: Expression and secretion of glycosylated barley oxalate oxidase in Pichia pastoris
Source: PLoS One. 2023 May 11;18(5):e0285556. doi: 10.1371/journal.pone.0285556 (PMC10174515; doi:10.1371/journal.pone.0285556)
Supplement: S2 File — (XLSX) [file pone.0285556.s003.xlsx]

## Sheet: Fig 5A-B
Time (h:min:sec)	0 µM Oxalate (Absorbance @ 590nm)			50 µM Oxalate (Absorbance @ 590nm)			100 µM Oxalate (Absorbance @ 590nm)			200 µM Oxalate (Absorbance @ 590nm)			400 µM Oxalate (Absorbance @ 590nm)			500 µM Oxalate (Absorbance @ 590nm)			1000 µM Oxalate (Absorbance @ 590nm)			1500 µM Oxalate (Absorbance @ 590nm)
	Replicate 1	Replicate 2	Replicate 3	Replicate 1	Replicate 2	Replicate 3	Replicate 1	Replicate 2	Replicate 3	Replicate 1	Replicate 2	Replicate 3	Replicate 1	Replicate 2	Replicate 3	Replicate 1	Replicate 2	Replicate 3	Replicate 1	Replicate 2	Replicate 3	Replicate 1	Replicate 2	Replicate 3
00:00:00	0.093	0.102	0.1	0.092	0.09	0.092	0.105	0.098	0.094	0.102	0.093	0.095	0.12	0.107	0.101	0.106	0.108	0.108	0.151	0.114	0.112	0.117	0.099	0.103
00:00:30	0.095	0.108	0.097	0.096	0.092	0.101	0.118	0.103	0.1	0.122	0.11	0.106	0.155	0.131	0.112	0.133	0.127	0.14	0.188	0.15	0.139	0.155	0.121	0.119
00:01:00	0.096	0.11	0.098	0.1	0.097	0.108	0.131	0.114	0.11	0.143	0.135	0.126	0.202	0.166	0.138	0.166	0.154	0.187	0.24	0.198	0.177	0.193	0.157	0.151
00:01:30	0.096	0.11	0.099	0.106	0.103	0.115	0.145	0.128	0.124	0.167	0.17	0.154	0.252	0.208	0.173	0.204	0.193	0.241	0.299	0.248	0.22	0.238	0.201	0.191
00:02:00	0.097	0.111	0.101	0.113	0.11	0.123	0.16	0.144	0.138	0.195	0.198	0.183	0.301	0.25	0.21	0.243	0.232	0.295	0.36	0.299	0.268	0.286	0.249	0.238
00:02:30	0.098	0.112	0.102	0.121	0.117	0.13	0.175	0.161	0.154	0.224	0.234	0.213	0.35	0.296	0.25	0.284	0.272	0.349	0.421	0.354	0.319	0.338	0.299	0.289
00:03:00	0.098	0.112	0.102	0.128	0.124	0.138	0.191	0.178	0.17	0.253	0.262	0.245	0.399	0.342	0.29	0.326	0.314	0.401	0.483	0.412	0.373	0.393	0.351	0.342
00:03:30	0.099	0.113	0.103	0.136	0.131	0.146	0.207	0.196	0.187	0.281	0.295	0.278	0.448	0.388	0.332	0.368	0.355	0.452	0.545	0.472	0.429	0.446	0.406	0.397
00:04:00	0.1	0.113	0.103	0.144	0.138	0.155	0.224	0.214	0.205	0.309	0.327	0.312	0.496	0.435	0.374	0.41	0.397	0.5	0.605	0.533	0.486	0.498	0.461	0.453
00:04:30	0.102	0.113	0.104	0.152	0.145	0.163	0.242	0.233	0.223	0.337	0.358	0.347	0.544	0.481	0.416	0.452	0.44	0.548	0.665	0.594	0.545	0.55	0.515	0.508
00:05:00	0.103	0.113	0.104	0.161	0.153	0.173	0.26	0.251	0.242	0.365	0.388	0.381	0.591	0.526	0.458	0.495	0.484	0.593	0.725	0.653	0.603	0.6	0.569	0.564
00:05:30	0.103	0.113	0.105	0.169	0.16	0.182	0.277	0.27	0.262	0.393	0.42	0.415	0.637	0.572	0.5	0.537	0.527	0.64	0.781	0.712	0.66	0.648	0.621	0.618
00:06:00	0.103	0.113	0.105	0.177	0.168	0.192	0.294	0.288	0.281	0.421	0.449	0.448	0.683	0.618	0.542	0.579	0.569	0.686	0.838	0.768	0.717	0.695	0.672	0.67
00:06:30	0.103	0.113	0.106	0.186	0.176	0.202	0.311	0.307	0.3	0.449	0.482	0.48	0.727	0.662	0.584	0.621	0.613	0.73	0.891	0.823	0.771	0.74	0.721	0.719
00:07:00	0.103	0.113	0.106	0.195	0.185	0.212	0.328	0.325	0.319	0.476	0.506	0.512	0.771	0.706	0.625	0.663	0.655	0.774	0.941	0.875	0.824	0.782	0.768	0.765
00:07:30	0.103	0.114	0.107	0.203	0.194	0.222	0.345	0.343	0.339	0.504	0.538	0.544	0.814	0.75	0.666	0.704	0.697	0.817	0.99	0.925	0.875	0.823	0.812	0.81
00:08:00	0.103	0.114	0.107	0.212	0.203	0.232	0.361	0.361	0.358	0.531	0.563	0.576	0.856	0.793	0.706	0.745	0.74	0.859	1.036	0.972	0.925	0.861	0.855	0.853
00:08:30	0.103	0.114	0.108	0.221	0.212	0.242	0.378	0.379	0.377	0.558	0.586	0.606	0.898	0.834	0.746	0.785	0.781	0.9	1.08	1.018	0.973	0.898	0.895	0.894
00:09:00	0.102	0.114	0.107	0.23	0.222	0.253	0.394	0.397	0.396	0.585	0.621	0.635	0.938	0.875	0.785	0.824	0.821	0.939	1.122	1.063	1.018	0.933	0.935	0.932
00:09:30	0.102	0.114	0.107	0.24	0.231	0.264	0.41	0.415	0.415	0.613	0.643	0.664	0.978	0.914	0.822	0.863	0.861	0.98	1.163	1.105	1.061	0.967	0.972	0.97
00:10:00	0.102	0.114	0.107	0.249	0.241	0.274	0.427	0.432	0.434	0.639	0.676	0.692	1.017	0.954	0.859	0.9	0.899	1.018	1.201	1.145	1.103	0.998	1.008	1.008
00:10:30	0.103	0.114	0.108	0.258	0.25	0.284	0.444	0.449	0.453	0.666	0.698	0.72	1.055	0.992	0.894	0.937	0.938	1.056	1.238	1.182	1.141	1.029	1.041	1.04
00:11:00	0.103	0.114	0.108	0.268	0.259	0.294	0.461	0.466	0.472	0.692	0.726	0.748	1.093	1.029	0.929	0.974	0.974	1.093	1.272	1.217	1.177	1.057	1.072	1.072
00:11:30	0.102	0.115	0.108	0.277	0.269	0.305	0.478	0.483	0.49	0.718	0.755	0.776	1.131	1.066	0.964	1.009	1.01	1.128	1.304	1.25	1.211	1.084	1.102	1.101
00:12:00	0.102	0.116	0.108	0.287	0.279	0.315	0.496	0.501	0.508	0.744	0.783	0.804	1.166	1.101	0.999	1.044	1.044	1.16	1.335	1.282	1.244	1.11	1.13	1.129
00:12:30	0.101	0.115	0.107	0.296	0.288	0.325	0.514	0.521	0.525	0.77	0.807	0.831	1.2	1.135	1.033	1.079	1.079	1.193	1.366	1.312	1.275	1.135	1.157	1.153
00:13:00	0.101	0.115	0.107	0.306	0.297	0.335	0.531	0.541	0.543	0.795	0.826	0.861	1.232	1.169	1.065	1.113	1.115	1.226	1.394	1.341	1.304	1.159	1.182	1.176
00:13:30	0.101	0.115	0.106	0.316	0.307	0.345	0.548	0.559	0.561	0.821	0.853	0.89	1.264	1.201	1.096	1.146	1.147	1.258	1.422	1.368	1.332	1.181	1.206	1.2
00:14:00	0.101	0.115	0.107	0.326	0.316	0.355	0.565	0.577	0.58	0.846	0.876	0.916	1.296	1.235	1.125	1.179	1.179	1.289	1.449	1.393	1.358	1.203	1.229	1.222
00:14:30	0.102	0.116	0.107	0.336	0.325	0.366	0.581	0.593	0.598	0.87	0.901	0.94	1.327	1.268	1.154	1.21	1.21	1.317	1.475	1.419	1.384	1.224	1.25	1.242
00:15:00	0.102	0.116	0.107	0.346	0.335	0.377	0.597	0.609	0.614	0.895	0.925	0.963	1.355	1.3	1.182	1.24	1.239	1.345	1.502	1.444	1.41	1.244	1.271	1.262
00:15:30	0.102	0.116	0.108	0.356	0.344	0.386	0.613	0.626	0.629	0.921	0.939	0.987	1.384	1.329	1.209	1.27	1.267	1.374	1.527	1.466	1.435	1.263	1.291	1.279
00:16:00	0.102	0.115	0.108	0.366	0.353	0.395	0.629	0.643	0.647	0.946	0.967	1.01	1.413	1.358	1.236	1.299	1.295	1.403	1.55	1.487	1.455	1.282	1.31	1.295
00:16:30	0.102	0.114	0.108	0.376	0.362	0.403	0.644	0.66	0.664	0.97	0.988	1.033	1.44	1.384	1.26	1.328	1.321	1.429	1.572	1.509	1.475	1.301	1.328	1.309
00:17:00	0.103	0.114	0.108	0.386	0.371	0.409	0.66	0.677	0.68	0.996	1.019	1.057	1.467	1.41	1.285	1.356	1.347	1.454	1.593	1.528	1.496	1.317	1.345	1.324
00:17:30	0.104	0.114	0.108	0.395	0.38	0.417	0.675	0.692	0.694	1.021	1.038	1.08	1.492	1.437	1.31	1.384	1.371	1.476	1.614	1.549	1.517	1.331	1.363	1.336
00:18:00	0.104	0.114	0.108	0.404	0.389	0.425	0.69	0.707	0.708	1.046	1.051	1.102	1.516	1.463	1.335	1.411	1.395	1.497	1.635	1.569	1.536	1.346	1.382	1.348
00:18:30	0.104	0.113	0.108	0.412	0.398	0.435	0.705	0.721	0.72	1.068	1.071	1.124	1.54	1.487	1.359	1.437	1.416	1.517	1.652	1.588	1.551	1.36	1.398	1.36
00:19:00	0.105	0.114	0.108	0.419	0.406	0.445	0.719	0.735	0.733	1.09	1.09	1.143	1.563	1.511	1.382	1.462	1.437	1.535	1.667	1.607	1.564	1.374	1.411	1.371
00:19:30	0.104	0.113	0.108	0.425	0.414	0.453	0.734	0.748	0.746	1.112	1.116	1.161	1.587	1.532	1.405	1.488	1.458	1.552	1.682	1.624	1.576	1.387	1.424	1.384
00:20:00	0.104	0.113	0.108	0.433	0.423	0.461	0.747	0.761	0.758	1.132	1.132	1.179	1.61	1.557	1.427	1.511	1.477	1.569	1.696	1.64	1.591	1.399	1.437	1.395
00:20:30	0.103	0.112	0.108	0.441	0.431	0.47	0.761	0.774	0.77	1.152	1.146	1.195	1.63	1.578	1.45	1.534	1.496	1.587	1.711	1.655	1.603	1.411	1.448	1.404
00:21:00	0.103	0.112	0.108	0.448	0.438	0.479	0.774	0.786	0.782	1.17	1.163	1.212	1.65	1.598	1.476	1.556	1.514	1.604	1.723	1.668	1.616	1.423	1.459	1.411
00:21:30	0.103	0.112	0.108	0.455	0.445	0.486	0.786	0.798	0.794	1.189	1.179	1.229	1.671	1.617	1.498	1.576	1.531	1.619	1.737	1.681	1.627	1.434	1.471	1.422
00:22:00	0.103	0.112	0.107	0.462	0.452	0.494	0.797	0.809	0.805	1.208	1.195	1.244	1.692	1.636	1.516	1.596	1.547	1.634	1.749	1.692	1.637	1.445	1.48	1.431
00:22:30	0.103	0.112	0.108	0.469	0.458	0.5	0.809	0.821	0.816	1.226	1.213	1.26	1.71	1.654	1.534	1.616	1.564	1.648	1.759	1.703	1.65	1.456	1.489	1.439
00:23:00	0.103	0.111	0.107	0.475	0.464	0.506	0.821	0.832	0.827	1.244	1.228	1.274	1.727	1.67	1.549	1.635	1.579	1.662	1.769	1.714	1.661	1.467	1.499	1.449
00:23:30	0.103	0.112	0.107	0.481	0.47	0.512	0.833	0.843	0.837	1.26	1.242	1.289	1.742	1.685	1.563	1.654	1.596	1.675	1.779	1.725	1.673	1.475	1.51	1.456
00:24:00	0.104	0.111	0.107	0.487	0.476	0.517	0.844	0.852	0.847	1.275	1.258	1.302	1.758	1.7	1.577	1.671	1.612	1.686	1.788	1.735	1.685	1.484	1.52	1.462
00:24:30	0.104	0.111	0.107	0.493	0.483	0.522	0.855	0.862	0.857	1.292	1.273	1.316	1.773	1.714	1.59	1.688	1.626	1.698	1.796	1.742	1.697	1.494	1.528	1.468
00:25:00	0.104	0.111	0.107	0.499	0.49	0.528	0.866	0.871	0.867	1.308	1.287	1.329	1.788	1.729	1.601	1.705	1.64	1.71	1.806	1.75	1.707	1.502	1.536	1.474
00:25:30	0.103	0.112	0.106	0.505	0.496	0.534	0.876	0.88	0.878	1.324	1.301	1.341	1.802	1.744	1.612	1.72	1.653	1.72	1.816	1.757	1.717	1.51	1.546	1.482
00:26:00	0.104	0.112	0.106	0.511	0.502	0.539	0.888	0.889	0.885	1.339	1.315	1.353	1.815	1.758	1.624	1.736	1.667	1.732	1.825	1.764	1.726	1.516	1.556	1.487
00:26:30	0.104	0.111	0.105	0.517	0.507	0.544	0.898	0.897	0.894	1.353	1.329	1.366	1.828	1.773	1.635	1.751	1.678	1.745	1.832	1.77	1.737	1.524	1.564	1.493
00:27:00	0.103	0.111	0.107	0.522	0.511	0.55	0.907	0.905	0.902	1.368	1.341	1.379	1.84	1.785	1.646	1.765	1.69	1.756	1.836	1.776	1.748	1.53	1.567	1.5
00:27:30	0.104	0.11	0.106	0.528	0.517	0.554	0.917	0.915	0.91	1.382	1.355	1.393	1.852	1.799	1.657	1.779	1.702	1.768	1.841	1.783	1.76	1.536	1.573	1.504
00:28:00	0.104	0.11	0.106	0.533	0.522	0.559	0.926	0.924	0.918	1.397	1.367	1.405	1.865	1.812	1.669	1.793	1.712	1.778	1.847	1.789	1.77	1.542	1.58	1.509
00:28:30	0.103	0.111	0.107	0.538	0.527	0.563	0.934	0.933	0.927	1.411	1.379	1.416	1.877	1.825	1.68	1.807	1.723	1.788	1.851	1.794	1.779	1.549	1.586	1.514
00:29:00	0.104	0.11	0.106	0.543	0.532	0.568	0.943	0.941	0.935	1.426	1.392	1.427	1.889	1.837	1.69	1.82	1.732	1.796	1.857	1.799	1.788	1.556	1.592	1.519
00:29:30	0.104	0.11	0.106	0.548	0.536	0.571	0.952	0.95	0.943	1.44	1.406	1.437	1.9	1.851	1.701	1.834	1.744	1.806	1.863	1.806	1.796	1.56	1.598	1.525
00:30:00	0.104	0.112	0.105	0.553	0.541	0.576	0.961	0.958	0.95	1.455	1.418	1.447	1.911	1.863	1.712	1.848	1.756	1.815	1.868	1.812	1.804	1.564	1.604	1.528

## Sheet: Fig 5C
Time (min)	Absorbance @ 590nm	No oxalate Rxn for background subtraction
0	0.053	0.048		STANDARDS
0.5	0.061	0.049		H2O2 (pmol)	Absorbance @ 590nm
1	0.068	0.049		5000	0.492738
1.5	0.074	0.05		4000	0.403033
2	0.079	0.05		3000	0.315328
2.5	0.083	0.05		2000	0.229836
3	0.086	0.05		1000	0.141262
3.5	0.089	0.051		500	0.111918
4	0.092	0.051		400	0.0855574
4.5	0.095	0.051		300	0.0751311
5	0.096	0.051		200	0.0661803
5.5	0.098	0.052		100	0.0563443
6	0.099	0.052		0	0.0467705
6.5	0.101	0.052
7	0.102	0.052
7.5	0.103	0.052
8	0.104	0.052
8.5	0.105	0.052
9	0.106	0.053
9.5	0.106	0.053
10	0.106	0.053
10.5	0.107	0.053
11	0.107	0.053
11.5	0.107	0.053
12	0.107	0.054
12.5	0.108	0.054
13	0.108	0.054
13.5	0.109	0.054
14	0.108	0.054
14.5	0.109	0.054
15	0.109	0.054
15.5	0.109	0.054
16	0.11	0.055
16.5	0.11	0.055
17	0.11	0.055
17.5	0.11	0.055
18	0.11	0.055
18.5	0.11	0.055
19	0.111	0.056
19.5	0.111	0.056
20	0.111	0.056
20.5	0.111	0.056
21	0.111	0.056
21.5	0.112	0.056
22	0.112	0.057
22.5	0.112	0.057
23	0.112	0.057
23.5	0.112	0.057
24	0.113	0.057
24.5	0.113	0.057
25	0.113	0.057
25.5	0.113	0.057
26	0.113	0.057
26.5	0.113	0.057
27	0.114	0.057
27.5	0.114	0.058
28	0.114	0.058
28.5	0.114	0.058
29	0.114	0.058
29.5	0.114	0.058
30	0.114	0.058

## Sheet: Fig 6
Sample #	Oxalate Conentration (µM)	Absorbance @ 590nm
1	25	0.12
2	50	0.187
3	75	0.31
4	100	0.347
5	200	0.495
